# Supplementary material for: Influenza A in Wild Boars: Viral Circulation in the Emilia-Romagna Region (Northern Italy) between 2017 and 2022
Source: Animals (Basel). 2022 Jun 20;12(12):1593. doi: 10.3390/ani12121593 (PMC9220169; doi:10.3390/ani12121593)
Supplement: Supplementary file 1 [file animals-12-01593-s001.zip]

Archive with 1 entries (1 files):
- animals-1751452-supplementary.pdf
